# Supplementary material for: Repetitive Pain in Neonatal Male Rats Impairs Hippocampus-Dependent Fear Memory Later in Life
Source: Front Neurosci. 2020 Jul 8;14:722. doi: 10.3389/fnins.2020.00722 (PMC7360690; doi:10.3389/fnins.2020.00722)
Supplement: Supplementary file 6 [file Data_Sheet_1.ZIP]

Archive with 32 entries (30 files):
- raw data/
- raw data/.DS_Store
- __MACOSX/raw data/._.DS_Store
- raw data/biochemical experiment.xlsx
- __MACOSX/raw data/._biochemical experiment.xlsx
- raw data/fear conditioning.xlsx
- __MACOSX/raw data/._fear conditioning.xlsx
- raw data/LTP.xlsx
- __MACOSX/raw data/._LTP.xlsx
- raw data/WB/
- raw data/vonFrey.xlsx
- __MACOSX/raw data/._vonFrey.xlsx
- raw data/weight.xlsx
- __MACOSX/raw data/._weight.xlsx
- raw data/WB/3w,act.jpg
- __MACOSX/raw data/WB/._3w,act.jpg
- raw data/WB/12w,glur1.jpg
- __MACOSX/raw data/WB/._12w,glur1.jpg
- raw data/WB/3w,actin.jpg
- __MACOSX/raw data/WB/._3w,actin.jpg
- raw data/WB/3w,a3.jpg
- __MACOSX/raw data/WB/._3w,a3.jpg
- raw data/WB/3w,nr2a.jpg
- __MACOSX/raw data/WB/._3w,nr2a.jpg
- raw data/WB/3w,nr2b.jpg
- __MACOSX/raw data/WB/._3w,nr2b.jpg
- raw data/WB/3w,glur1.jpg
- __MACOSX/raw data/WB/._3w,glur1.jpg
- raw data/WB/12w,nr2b.jpg
- __MACOSX/raw data/WB/._12w,nr2b.jpg
- raw data/WB/112w,actin.jpg
- __MACOSX/raw data/WB/._112w,actin.jpg
