# Supplementary material for: Repetitive Pain in Neonatal Male Rats Impairs Hippocampus-Dependent Fear Memory Later in Life
Source: Front Neurosci. 2020 Jul 8;14:722. doi: 10.3389/fnins.2020.00722 (PMC7360690; doi:10.3389/fnins.2020.00722)
Supplement: Supplementary file 6 [file Data_Sheet_1.ZIP › raw data/biochemical experiment.xlsx]

## Sheet: P24 mRNA
NR2A	NR2B	NR1	GLUR1	Group (1:Tactile; 2: Needle)
6.07086	6.37643	4.58891	11.1843	1
2.86314	4.06738	6.33173	13.4749	1
8.8784	5.41327	5.86935	3.71961	1
5.02039	5.79376	7.21976	19.0431	1
4.56132	5.48503	7.219	10.3216	1
6.67237	9.21957	5.50751	17.3546	1
6.1682	7.65101	3.56178	22.6141	1
5.40558	4.48078	2.45683	6.25539	1
3.08453	3.86535	4.42752	11.2515	1
4.15659	4.70975	2.0638	24.7756	1
4.46729	4.96003	2.80957	7.83672	2
4.0791	3.18259	2.92685	10.4864	2
2.90231	2.13917	2.38204	4.60691	2
3.90602	3.27728	2.57273	5.44111	2
1.35736	3.13486	3.00976	6.03436	2
1.75504	3.17686	3.53755	6.35988	2
2.62843	7.96045	4.92151	15.9751	2
4.98952	5.26597	3.77284	9.55761	2
2.95232	3.33538	4.81254	9.8396	2
3.28115	3.38041	3.60875	11.8997	2

## Sheet: P87 mRNA
NR2A	NR2B	NR1	GLUR1	Group (1:Tactile; 2: Needle)
3.7731	2.23156	9.04487	6.41411	1
3.34777	3.04533	9.72636	7.11148	1
4.35433	3.17444	8.69207	6.63111	1
3.02168	2.99156	12.783	9.74087	1
2.27876	3.30488	12.172	8.46142	1
4.37384	3.6943	12.1543	7.28965	1
3.94958	2.2939	12.5468	6.63065	1
3.64457	2.16025	12.4132	8.51821	1
4.93705	2.69055	9.97419	7.88931	1
3.75145	3.56635	10.1869	6.76341	1
2.10607	1.87911	10.779	4.92782	2
2.60584	2.72272	8.10044	5.22253	2
2.37191	2.27695	7.96625	6.54889	2
2.46161	2.66872	7.76831	5.00008	2
2.69989	2.84307	8.41551	7.58132	2
2.45683	1.99094	8.33597	7.48058	2
3.28206	1.62676	8.96405	6.93959	2
2.90885	1.219	10.3095	6.66844	2
2.55443	2.39786	9.99426	7.27905	2
2.30697	1.04261	10.396	6.14133	2

## Sheet: P24 Protein
GAPDH	NR2A	NR2B	GluR1	NR1	NR2A/GAPDH	NR2B/GAPDH	GluR1/GAPDH	NR1/GAPDH	Group (1:Tactile; 2: Needle)
106323	45351	42118.5	103915	36649.3	0.42654	0.396137	0.977352	0.344698	1
81709	24663	22436.7	66740	48189.2	0.301839	0.274593	0.816801	0.589766	1
85601	57345	61330.5	104415	38855.3	0.66991	0.71647	1.21979	0.453912	1
78884	48841	31472.2	42005	20188.9	0.61915	0.398968	0.532491	0.255931	1
86417	70601	51569.5	92173	40912	0.81698	0.596752	1.06661	0.473426	1
71201	97053	56792	81792	39922.4	1.36308	0.79763	1.14875	0.560699	1
56829	14242	12950.2	32218	15093.9	0.250611	0.22788	0.566929	0.265602	2
58716	18417	21488.9	24448	11556.1	0.313662	0.365981	0.416377	0.196814	2
61100	17371	21401.2	33645	13023.4	0.284304	0.350265	0.550655	0.213148	2
78715	17810	21691.9	51047	19064.9	0.226259	0.275575	0.648504	0.242201	2
96286	48135	31993.7	67898	13650.5	0.499917	0.332278	0.70517	0.14177	2
81910	17558	31234	68884	22044.4	0.214357	0.381321	0.840972	0.26913	2

## Sheet: P87 Protein
GAPDH	NR2A	NR2B	GluR1	NR1	NR2A/GAPDH	NR2B/GAPDH	GluR1/GAPDH	NR1/GAPDH	Group (1:Tactile; 2: Needle)
138739	36913	16438	53760	41870.4	0.266061	0.118481	0.38749	0.301793	1
137587	17723	33253	45519	44640.1	0.128813	0.241687	0.330838	0.32445	1
166524	56536	49300	57530	40090.9	0.339507	0.296053	0.345476	0.240751	1
153685	83304	18070	62666	36594.9	0.542044	0.117578	0.407756	0.238116	1
110477	26053	20922	51013	41632.5	0.235823	0.189379	0.461752	0.376843	1
174114	82956	31004	61428	59098.8	0.476446	0.178067	0.352803	0.339426	1
142533	8286	20936	20217	10634.1	0.0581339	0.146885	0.141841	0.0746082	2
141662	17470	10486	27427	25520	0.123322	0.0740213	0.193609	0.180147	2
119417	9092	11256	23070	17859.9	0.0761366	0.0942579	0.193189	0.149559	2
126680	35352	13253	16861	20570.4	0.279065	0.104618	0.133099	0.162381	2
186120	21120	10857	24562	1343.67	0.113475	0.0583333	0.131969	0.00721936	2
119317	19187	22892	22987	7038.95	0.160807	0.191859	0.192655	0.0589937	2
