# Supplementary material for: Repetitive Pain in Neonatal Male Rats Impairs Hippocampus-Dependent Fear Memory Later in Life
Source: Front Neurosci. 2020 Jul 8;14:722. doi: 10.3389/fnins.2020.00722 (PMC7360690; doi:10.3389/fnins.2020.00722)
Supplement: Supplementary file 6 [file Data_Sheet_1.ZIP › raw data/fear conditioning.xlsx]

## Sheet: P24-P26 training
Tone1	Tone2	Tone3	Tone4	group (c:tactile; p: pain)
1.77	25.33	0.9	38.22	c
50.88	68.47	77.43	91.89	c
8.85	68	16.37	59.56	c
6.19	3.11	31.39	16.89	c
11.95	4.04	3.98	18.83	c
4.48	4.44	0.45	8	c
51.8	53.54	32.43	15.93	c
6.28	21.78	18.83	8	c
2.22	4.42	6.22	28.32	c
7.11	33.63	40.44	53.1	c
3.54	20	10.76	9.78	c
18.22	31.42	54.67	68.14	c
3.54	0.44	49.33	48.89	p
41.15	39.19	34.07	67.57	p
4.42	0.44	18.14	50.22	p
21.24	36	54.26	89.78	p
31.86	4.44	17.26	26.22	p
3.98	9.33	23.89	26.22	p
0.88	1.33	1.33	2.22	p
2.21	1.33	10.62	36.89	p
7.52	21.97	17.7	54.26	p
10.36	12.83	2.25	23.89	p
42.6	40.44	60.09	46.67	p
35.11	11.5	23.11	51.77	p
12.89	6.19	31.56	54.87	p
23.89	12	11.21	54.22	p
11.56	26.55	29.33	61.95	p

## Sheet: P24-P26 contextual FC
Training context	Novel context	group (c:tactile; p: pain)
62.82	12.96	c
38.98	16.63	c
59.25	4.77	c
19.3	3.54	c
36.54	7.76	c
38.98	2.88	c
25.42	7.98	c
86.4	33.26	c
24.69	5.43	c
40.21	15.19	c
32.08	21.59	c
87.13	18.18	c
7.69	14.84	p
15.24	4.66	p
3.7	4.32	p
6.36	7.42	p
18.71	21.26	p
42.16	1.33	p
0.22	1.22	p
49.89	6.32	p
23	13.08	p
16.26	7.54	p
24.09	26.83	p
10.64	5.76	p
2.44	8.31	p
19.59	18.94	p
30.77	5.88	p

## Sheet: P24-P26 Trace FC
Baseline	Tone	Trace	ITI	group (c:tactile; p: pain)
0.44	35.48	99.67	100	c
20.8	19.94	79.77	62.89	c
6.67	55.16	54.64	56.26	c
23.56	25.49	91.03	68.16	c
19.11	7.97	86.05	77.98	c
1.77	7.77	65.67	24.15	c
4.42	23.28	87.33	72.92	c
61.06	88.91	100	94.22	c
20.8	66.06	95.67	67.11	c
19.47	55.86	100	98.89	c
11.56	38.4	95.69	62.2	c
11.11	42.83	100	96.43	c
0.89	37.93	96.35	71.21	p
37.17	41.02	95.36	58	p
35.56	13.43	23.64	14.63	p
53.33	32.41	89.35	89.56	p
8	42.83	51.18	29.7	p
58.22	49.23	96.36	60.76	p
0.89	6.64	19.99	7.98	p
4	12.62	67.12	19.83	p
60.44	20.2	35.66	38.51	p
2.65	11.3	48.67	31.52	p
49.12	18.66	45.73	25.34	p
1.77	73.83	87.72	70.89	p
34.51	43.46	89.01	53.33	p
34.67	29.26	89.71	49.65	p
9.33	63.68	96	95.58	p

## Sheet: P87-P89 training
Tone1	Tone2	Tone3	Tone4	group (c:tactile; p: pain)
10.31	0.44	3.1	7.56	c
5.75	1.33	19.47	24.44	c
13.27	18.22	13.72	4.87	c
2.21	0.88	1.33	0.88	c
8.89	15.49	53.15	38.05	c
4	1.77	2.22	2.21	c
6.22	0.88	4	8.41	c
1.35	0.44	3.1	8.89	c
1.33	0.89	8.41	41.33	c
10.18	4.42	22.12	81.86	c
5.78	4.04	4	10.31	c
7.08	2.25	14.16	4.5	c
5.33	7.52	5.33	3.98	c
3.59	2.67	27.88	8.89	c
3.98	5.33	4.87	35.56	c
9.33	0.44	13.78	15.49	c
33.18	78.22	89.38	100	p
32.3	26.67	34.51	58.67	p
11.5	8.85	28.32	59.29	p
35.56	53.54	77.93	92.04	c
4	3.54	5.33	11.06	p
4.44	3.54	5.78	46.02	p
15.7	1.33	3.54	10.67	p
8.85	0.89	1.77	4	p
2.21	3.54	7.08	7.08	p
3.14	21.33	31.86	48.44	p
13.78	16.59	33.78	33.18	p
3.14	2.22	17.7	34.67	p
7.96	27.03	51.33	27.03	p
6.67	0.88	6.22	12.83	p
5.83	15.56	38.94	24	p
9.33	6.19	11.56	24.78	p
8.41	4.44	5.75	2.22	p
1.33	0.44	16.89	50	p

## Sheet: P87-P89 contextual FC
Training context	Novel context	group (c:tactile; p: pain)
6.51	13.53	c
25.44	10.41	c
13.31	4.21	c
45.78	4.65	c
37.1	8.97	c
33.56	21.84	c
17.41	4.98	c
19.97	0.78	c
13.39	1.88	c
27.12	4.1	c
21.89	32.56	c
25.5	13.64	c
15.98	3.55	c
22.47	8.65	c
45.97	5.88	c
20.49	20.18	c
12.06	0.33	p
5.99	3.54	p
46.3	3.44	p
51.26	8.97	c
8.57	1.22	p
2.59	2.21	p
6.66	5.88	p
6.66	2.88	p
3.18	0.89	p
38.06	3.44	p
5.7	3.88	p
12.93	7.98	p
36.36	0.78	p
3.99	4.1	p
22.86	10.2	p
9.02	1	p
24.17	8.65	p
6.29	3.22	p

## Sheet: P87-P89 Trace FC
Baseline	Tone	Trace	ITI	group (c:tactile; p: pain)
4.89	35.49	88.36	76.64	c
32	26.22	70.05	64.94	c
12.83	16.38	51.21	42.67	c
0.89	12	64.39	79.8	c
2.22	46.39	90.35	75.97	c
2.65	25.05	68.8	38.44	c
9.33	35.3	82.07	83.79	c
8.89	1.11	54.34	74.69	c
3.11	5.55	40.22	32.64	c
4.89	42.48	81.67	76.28	c
91.56	32.44	95.35	85.36	c
23.45	28.92	95.04	98.22	c
0	12.93	51.48	39.36	c
4.44	21.8	82.01	75.39	c
23.01	11.31	42.86	28	c
1.33	2.88	57.47	64.23	c
1.33	87.83	99.34	97.78	p
4.89	2	30.63	21.76	p
4.44	1.78	3.99	2.9	p
0.44	72.33	97.67	85.12	c
3.98	0.44	1	4.22	p
1.33	4.44	7.31	14.91	p
3.56	4.42	23.34	10.7	p
1.78	2.22	21.24	20.22	p
0.89	0.88	12	12.24	p
3.11	9.31	46.58	24.21	p
0	9.63	34.55	40.02	p
18.67	10.42	28.58	18.04	p
5.75	8.05	66.73	55.78	p
2.22	6.01	33.16	30.53	p
1.33	13.8	63.42	37.78	p
11.95	2.68	16.99	12.45	p
23.01	5.76	25.91	35.56	p
2.65	1.33	31.97	9.78	p
