# Supplementary material for: Repetitive Pain in Neonatal Male Rats Impairs Hippocampus-Dependent Fear Memory Later in Life
Source: Front Neurosci. 2020 Jul 8;14:722. doi: 10.3389/fnins.2020.00722 (PMC7360690; doi:10.3389/fnins.2020.00722)
Supplement: Supplementary file 6 [file Data_Sheet_1.ZIP › raw data/LTP.xlsx]

## Sheet: P24
Group (1:Tactile; 2: Needle)	Phase (1:Before; 2: After)	LTP
1	2	1.62597
1	2	1.53707
1	2	1.58243
1	2	1.40126
1	2	1.33548
1	2	1.52964
1	2	1.54355
1	2	1.58514
1	2	1.45688
1	2	1.5548
1	2	2.82438
1	2	3.15821
1	2	3.0739
1	2	2.51444
1	2	2.75729
1	2	2.34664
1	2	1.71624
1	2	2.03581
1	2	1.81026
1	2	2.25871
1	2	1.56854
1	2	1.44522
1	2	1.10545
1	2	1.22852
1	2	1.28469
1	2	0.48964
1	2	0.57626
1	2	0.58815
1	2	0.95729
1	2	0.52653
1	2	2.66981
1	2	2.48392
1	2	2.93084
1	2	2.95432
1	2	2.77262
1	2	1.65555
1	2	1.70838
1	2	1.74308
1	2	1.75938
1	2	1.79634
1	2	2.87785
1	2	3.05335
1	2	2.83019
1	2	3.07215
1	2	3.19973
2	2	1.56814
2	2	1.77339
2	2	1.28229
2	2	1.3653
2	2	1.80787
2	2	1.0664
2	2	1.23985
2	2	0.90411
2	2	1.19388
2	2	1.39224
2	2	0.71642
2	2	1.01782
2	2	0.61706
2	2	0.8741
2	2	0.99366
2	2	1.0562
2	2	1.08691
2	2	1.05305
2	2	0.97988
2	2	1.00352
2	2	1.2525
2	2	1.10971
2	2	1.08438
2	2	1.12574
2	2	1.43133
2	2	2.03164
2	2	2.08721
2	2	2.09256
1	1	1.02361
1	1	1.02006
1	1	0.91943
1	1	1.02578
1	1	1.01371
1	1	1.22754
1	1	0.95849
1	1	0.91725
1	1	0.96682
1	1	0.97563
1	1	1.06064
1	1	1.08149
1	1	1.16311
1	1	0.65541
1	1	0.81699
1	1	1.14986
1	1	1.21039
1	1	1.13942
1	1	0.79273
1	1	0.8567
1	1	0.93214
1	1	0.88
1	1	0.9434
1	1	1.06785
1	1	1.23756
1	1	1.1894
1	1	1.1616
1	1	1.3285
1	1	1.1337
1	1	1.03095
1	1	1.24592
1	1	1.17567
1	1	0.84125
1	1	0.9612
1	1	1.19862
1	1	0.98855
1	1	0.97575
1	1	1.01813
1	1	0.97007
1	1	1.01266
1	1	1.01652
1	1	0.93033
1	1	0.96212
1	1	0.88375
1	1	0.99651
2	1	0.63601
2	1	0.85985
2	1	0.85731
2	1	1.04159
2	1	0.84679
2	1	0.96406
2	1	1.02258
2	1	1.03509
2	1	1.20953
2	1	1.05139
2	1	1.05587
2	1	1.13946
2	1	1.04817
2	1	0.91424
2	1	0.99842
2	1	1.11149
2	1	1.18334
2	1	0.97491
2	1	1.02293
2	1	1.03588
2	1	1.03241
2	1	1.09969
2	1	0.8041
2	1	1.0647
2	1	0.97322
2	1	0.99883
2	1	0.98149
2	1	0.98606
2	1	1.00385
2	1	0.99399

## Sheet: P87
Group (1:Tactile; 2: Needle)	Phase (1:Before; 2: After)	LTP
1	2	1.51012
1	2	1.95763
1	2	1.41323
1	2	1.40567
1	2	1.43695
1	2	1.44092
1	2	1.14565
1	2	0.99578
1	2	1.85616
1	2	1.12821
1	2	1.47409
1	2	1.53838
1	2	1.54337
1	2	1.57785
1	2	1.76364
1	2	1.76598
1	2	1.83051
1	2	2.5876
1	2	2.37362
1	2	2.76767
1	2	2.81206
1	2	2.59529
1	2	1.55907
1	2	1.72018
1	2	1.29832
1	2	1.83208
1	2	3.53186
1	2	2.93629
1	2	2.97773
1	2	2.73032
1	2	2.96466
1	2	2.73085
1	2	2.81672
1	2	2.69057
1	2	2.67195
1	2	3.40579
1	2	3.11629
1	2	1.85448
1	2	1.99755
1	2	2.02232
1	2	1.94987
2	2	1.3756
2	2	1.35595
2	2	1.46642
2	2	1.54729
2	2	1.44747
2	2	1.37408
2	2	1.36018
2	2	1.50328
2	2	1.28757
2	2	1.6081
2	2	1.36975
2	2	1.24718
2	2	1.03348
2	2	1.34347
2	2	1.14965
2	2	0.89181
2	2	0.81363
2	2	0.71955
2	2	0.92525
2	2	0.84359
2	2	1.13822
2	2	1.09457
2	2	1.08526
2	2	1.15338
2	2	1.07388
2	2	1.7345
2	2	1.70069
2	2	1.75013
2	2	1.71473
2	2	1.70323
2	2	1.20222
2	2	1.29607
2	2	1.2169
2	2	1.19883
2	2	1.26592
1	1	1.21479
1	1	1.14636
1	1	1.11654
1	1	0.95637
1	1	1.44924
1	1	0.69658
1	1	0.95169
1	1	1.25736
1	1	0.86107
1	1	1.02629
1	1	0.88991
1	1	1.23149
1	1	1.07761
1	1	0.98273
1	1	0.87645
1	1	0.7791
1	1	0.98798
1	1	1.03266
1	1	1.14427
1	1	0.87938
1	1	0.62787
1	1	0.98677
1	1	0.95237
1	1	0.93595
1	1	1.05107
1	1	1.00733
1	1	0.96588
1	1	0.9107
1	1	0.99953
1	1	0.95537
1	1	0.92731
1	1	0.90341
1	1	0.93148
1	1	0.87906
1	1	1.13917
1	1	1.24556
1	1	1.31909
1	1	0.89824
1	1	0.4287
1	1	0.78941
1	1	1.02527
1	1	0.81997
1	1	0.71287
1	1	0.87651
1	1	0.8717
2	1	1.19264
2	1	1.2912
2	1	1.09174
2	1	1.02783
2	1	0.92893
2	1	1.00523
2	1	1.13878
2	1	1.12857
2	1	1.14837
2	1	1.06383
2	1	0.70096
2	1	0.83015
2	1	0.78985
2	1	0.89817
2	1	1.30012
2	1	0.93797
2	1	0.992
2	1	1.07705
2	1	0.91672
2	1	0.96812
2	1	0.97496
2	1	0.97687
2	1	1.00558
2	1	1.03964
2	1	1.00383
2	1	1.01165
2	1	0.95864
2	1	0.9465
2	1	0.90972
2	1	0.97492
2	1	1.08814
2	1	1.05111
2	1	1.00291
2	1	0.98262
2	1	0.92851
