# Supplementary material for: Repetitive Pain in Neonatal Male Rats Impairs Hippocampus-Dependent Fear Memory Later in Life
Source: Front Neurosci. 2020 Jul 8;14:722. doi: 10.3389/fnins.2020.00722 (PMC7360690; doi:10.3389/fnins.2020.00722)
Supplement: Supplementary file 6 [file Data_Sheet_1.ZIP › raw data/vonFrey.xlsx]

## Sheet: P22
Right hindpaw	Left hindpaw	group (1: Tactile; 2: Needle)
4	2	1
6	8	1
6	6	1
8	6	1
6	6	1
6	6	1
4	6	1
4	4	1
6	4	1
4	4	1
4	4	1
4	4	1
1.4	1	2
1.4	2	2
1.4	4	2
1.4	1.4	2
1.4	1	2
1.4	0.6	2
6	4	2
1.4	1	2
4	4	2
1.4	4	2
4	6	2
1.4	0.4	2

## Sheet: P85
Right hindpaw	Left hindpaw	group (1: Tactile; 2: Needle)
8	10	1
15	15	1
26	15	1
60	26	1
26	15	1
60	60	1
15	26	1
26	26	1
26	15	1
15	60	1
8	26	1
26	15	1
10	8	2
10	6	2
15	10	2
26	26	2
15	10	2
10	15	2
15	8	2
10	10	2
6	8	2
6	4	2
4	4	2
6	10	2
