# Supplementary material for: Repetitive Pain in Neonatal Male Rats Impairs Hippocampus-Dependent Fear Memory Later in Life
Source: Front Neurosci. 2020 Jul 8;14:722. doi: 10.3389/fnins.2020.00722 (PMC7360690; doi:10.3389/fnins.2020.00722)
Supplement: Supplementary file 6 [file Data_Sheet_1.ZIP › raw data/weight.xlsx]

## Sheet: Sheet1
group (1: Tactile; 2: Needle)	P0	P8	P15	P22	P85
2	6.3	17.8	30.9	55.6	440.4
2	6.3	16.1	32.4	57.3	435.5
2	6.2	17.9	28.2	56.9	447
2	5.9	16.5	28.7	55.4	417.7
2	6.5	16.1	30.8	56.6	370.9
2	6.2	15.5	31.8	57.4	358.7
2	5.6	18.6	30.5	60.6	414.7
2	6.5	17.5	28.6	56.9	399
2	6.6	17	30.9	51.9	395.4
2	6.5	17.9	30.5	56.9	370
2	6.2	19.2	28.3	49.8	404.9
2	6	16.7	28.8	54.3	351.4
1	6	19.4	35.9	55.6	392.7
1	6	18.1	36.6	53.6	391
1	5.6	20	34.5	59.6	393.7
1	6.3	20.3	34.6	53.9	386.5
1	6	20.2	35	50.4	388.2
1	6.3	18.5	33.9	53.6	383.6
1	6.2	20.3	32.2	55.7	398.2
1	6.2	20.3	33.6	53.4	414
1	6.3	21	35.5	58.7	418.1
1	5.6	20.1	34.9	55	379.4
1	6.7	20.1	29	58.9	416.4
1	7.5	19.1	31.4	57.2	419.3
