# Supplementary material for: Repetitive Pain in Neonatal Male Rats Impairs Hippocampus-Dependent Fear Memory Later in Life
Source: Front Neurosci. 2020 Jul 8;14:722. doi: 10.3389/fnins.2020.00722 (PMC7360690; doi:10.3389/fnins.2020.00722)
Supplement: Supplementary file 7 [file Data_Sheet_2.ZIP]

Archive with 26 entries (24 files):
- 12W/
- 12W/12w actin+NR2B.jpg
- 12W/12w,Actin-1.jpg
- 12W/12w,Actin-2.jpg
- 12W/12w,NR1-1.jpg
- 12W/12w,NR1-2.jpg
- 12W/12w,NR2A-1.jpg
- 12W/12w,NR2A-2.jpg
- 12W/12w,NR2B-1.jpg
- 12W/12w,NR2B-2.jpg
- 3W/
- 3W/3W, Actin-1.jpg
- 3W/3W, Actin-2.jpg
- 3W/3W, Actin-3.jpg
- 3W/3W,GluR1-1.jpg
- 3W/3W,GluR1-2.jpg
- 3W/3W,GluR1-3.jpg
- 3W/3W,NR1-1.jpg
- 3W/3W,NR1-2.jpg
- 3W/3W,NR1-3.jpg
- 3W/3W,NR2A-1.jpg
- 3W/3W,NR2A-2.jpg
- 3W/3W,NR2A-3.jpg
- 3W/3W,NR2B-1.jpg
- 3W/3W,NR2B-2.jpg
- 3W/3W,NR2B-3.jpg
